# Supplementary material for: Factors related to nurses’ posttraumatic growth during the early stage of the coronavirus disease 2019 pandemic: a scoping review
Source: J Occup Health. 2025 May 26;67(1):uiaf030. doi: 10.1093/joccuh/uiaf030 (PMC12229266; doi:10.1093/joccuh/uiaf030)
Supplement: Web_Material_uiaf030 [file web_material_uiaf030.zip]

Archive with 1 entries (1 files):
- COVID review_appendix.pdf
